# Supplementary material for: Picomolar Detection of Lead Ions (Pb2+) by Functionally Modified Fluorescent Carbon Quantum Dots from Watermelon Juice and Their Imaging in Cancer Cells
Source: J Imaging. 2023 Jan 16;9(1):19. doi: 10.3390/jimaging9010019 (PMC9865117; doi:10.3390/jimaging9010019)
Supplement: Supplementary file 1 [file jimaging-09-00019-s001.zip]

Archive with 1 entries (1 files):
- jimaging-2061100-supplementary.pdf
